# Supplementary material for: Canada First Nations Strengths in Community-Based Primary Healthcare
Source: Int J Environ Res Public Health. 2022 Oct 19;19(20):13532. doi: 10.3390/ijerph192013532 (PMC9602454; doi:10.3390/ijerph192013532)
Supplement: Supplementary file 1 [file ijerph-19-13532-s001.zip]

Archive with 1 entries (1 files):
- ijerph-1904872-supplementary.pdf
